# Supplementary material for: Two species of Southeast Asian cats in the genus Catopuma with diverging histories: an island endemic forest specialist and a widespread habitat generalist
Source: R Soc Open Sci. 2016 Oct 19;3(10):160350. doi: 10.1098/rsos.160350 (PMC5098974; doi:10.1098/rsos.160350)
Supplement: Additional File 1 : it contains Sample details and GenBank accession number [file rsos160350supp1.xlsx]

## Sheet: Sheet1
Supplimentary Table 1 : List of specimens included in the molecular analysis
Catopuma temmenckii Asian golden cat
Museum or Zoo ID	Museum	Sample No	mtDNA Haplotype	GenBank accession	Sex	Source	Birth status	Year	Locale of origine	Origin contact
B7277	Dresden	CTE-1	H34-TH	KX224523	M	skina	W	1933	South Siam, Thailand	Dr. Clara Stefen, Senckenberg natural history collection of Dresden
1973/334	München	CTE-2	H6-SU	KX224495	M	tissue skulla	W	1973	Brastagi, Province Deli, N-Sumatra	Michael Hiermeier, Zoologische Staatssammlung München
1902	Leiden	CTE-4	H7-SU	KX224496	M	tissue skeletona	W	1930	Sawah Loento, West Coast Sumatra	Dr. Pepijn Kamminga, Nationaal Natuurhistorisch Museum Leiden
5049	Leiden	CTE-5	H3-SU	KX224492	NA	tissue skeletona	W	1941	Sumatra	Dr. Pepijn Kamminga, Nationaal Natuurhistorisch Museum Leiden
a.	Leiden	CTE-6	H4-SU	KX224493	M	tissue skulla	W	1963	Padang, Sumatra	Dr. Pepijn Kamminga, Nationaal Natuurhistorisch Museum Leiden
Coll. No. Schedel & Skelett b.	Leiden	CTE-7	H8-SU	KX224497	M	tissue skulla	W	1935	Sumatra	Dr. Pepijn Kamminga, Nationaal Natuurhistorisch Museum Leiden
33842	Leiden	CTE-8	H5-SU	KX224494	M	tissue skulla	W	1931	Peudawa, Peureula, N-Sumatra	Dr. Pepijn Kamminga, Nationaal Natuurhistorisch Museum Leiden
1732	Leiden	CTE-9	H9-SU	KX224498	M	tissue skulla	W	1929	Djambi, Sumatra	Dr. Pepijn Kamminga, Nationaal Natuurhistorisch Museum Leiden
647	Leiden	CTE-11	H10-SU	KX224499	M	tissue skulla	W	1916	Deli, Sumatra	Dr. Pepijn Kamminga, Nationaal Natuurhistorisch Museum Leiden
coll. No. 315	Leiden	CTE-12	H11-SU	KX224500	NA	tissue skulla	W	1913	Sumatra	Dr. Pepijn Kamminga, Nationaal Natuurhistorisch Museum Leiden
a. für Felis tristes	Leiden	CTE-13	H29-FU_Amoy	KX224518	NA	Stuffed	W	1865	Fukien Province, Amoy China	Dr. Pepijn Kamminga, Nationaal Natuurhistorisch Museum Leiden
1247	Leiden	CTE-15	H12-SU	KX224501	NA	skina	W	1917	Pagar Alam, Sumatra	Dr. Pepijn Kamminga, Nationaal Natuurhistorisch Museum Leiden
1523	Leiden	CTE-16	H13-SU	KX224502	F	skina	W	1926	Padang, Sumatra	Dr. Pepijn Kamminga, Nationaal Natuurhistorisch Museum Leiden
57913	Berlin	CTE-17	H23-TIB	KX224512	F	skina	W	1919	Tibet	Dr. Frieder Mayer, Naturkundemuseum Berlin
57914	Berlin	CTE-18	H25-TIB	KX224514	F	skina	W	1919	Tibet	Dr. Frieder Mayer, Naturkundemuseum Berlin
57915	Berlin	CTE-19	H26-TIB	KX224515	M	skina	W	1919	Tibet	Dr. Frieder Mayer, Naturkundemuseum Berlin
91060	Berlin	CTE-20	H2-SIK	KX224491	M	skina	W	1939	Gangtok, South Sikkim, India	Dr. Frieder Mayer, Naturkundemuseum Berlin
91059	Berlin	CTE-21	H1-SIK	KX224490	NA	skina	W	1939	Chungtang, Mid Sikkim, India	Dr. Frieder Mayer, Naturkundemuseum Berlin
43467	Berlin	CTE-22	H16-YUN	KX224505	NA	skina	W	1914	Wei Shi, Yunnan, China	Dr. Frieder Mayer, Naturkundemuseum Berlin
57912	Berlin	CTE-23	H18-CH	KX224507	NA	skina	W	1910	Sao Kay (Tao Ray), Tonkin, China	Dr. Frieder Mayer, Naturkundemuseum Berlin
9193	Berlin	CTE-24	H19-SIC	KX224508	NA	skina	W	NA	Batang,Sichuan, China	Dr. Frieder Mayer, Naturkundemuseum Berlin
38708	Berlin	CTE-25	H17-YUN	KX224506	NA	skin	W	NA	West Yunnan	Dr. Frieder Mayer, Naturkundemuseum Berlin
258552	Washington	CTE-27	H20-SIC	KX224509	NA	tissue skeletona	W	NA	Wen Chuan, Sichuan	Kristofer M. Helgen, National Museum of Natural History, Smithsonian Institution
258694	Washington	CTE-28	H21-SIC	KX224510	M	tissue skeletona	W	1933	Wen Chuan, Sichuan, 600-700 ft,China	Kristofer M. Helgen, National Museum of Natural History, Smithsonian Institution
259012	Washington	CTE-29	H22-SIC	KX224511	F	tissue skeletona	W	1934	Wen Chuan, Sichuan	Kristofer M. Helgen, National Museum of Natural History, Smithsonian Institution
113709	New York	CTE-30	H24-SIC	KX224513	F	tissue skulla	W	1934	Minya Konka, Sikong, China	Dr. Nancy B. Simmons, American Museum of Natural History
28249-b	New York	CTE-31	H27-TIB	KX224516	NA	skina	W	NA	Tibet	Dr. Nancy B. Simmons, American Museum of Natural History
31279	New York	CTE-32	H28-TIB	KX224517	NA	skina	W	NA	Batung, Tibet	Dr. Nancy B. Simmons, American Museum of Natural History
55554	New York	CTE-33	H35-TH	KX224524	M	skina	W	1927	Trang, Thailand	Dr. Nancy B. Simmons, American Museum of Natural History
84395	New York	CTE-34	H30-FU	KX224519	F	tissue skeletona	W	1926	Chungan Hsien, Fukien Prov., China	Dr. Nancy B. Simmons, American Museum of Natural History
84393	New York	CTE-35	H31-FU	KX224520	M	tissue skulla	W	1926	Chungan Hsien, Fukien Prov., China	Dr. Nancy B. Simmons, American Museum of Natural History
84394	New York	CTE-36	H32-FU	KX224521	F	tissue skulla	W	1926	Chungan Hsien, Fukien Prov., China	Dr. Nancy B. Simmons, American Museum of Natural History
84396	New York	CTE-37	H33-FU	KX224522	M	tissue skulla	W	1926	Chungan Hsien, Fukien Prov., China	Dr. Nancy B. Simmons, American Museum of Natural History
28250	New York	CTE-38	H36-TIB	KX224525	NA	skina	W	NA	Tibet	Dr. Nancy B. Simmons, American Museum of Natural History
ZRC. 4.1071	Singapore	CTE-39	H14-SU	KX224503	NA	Skull & skina	W	1933	Indragiri, Sumatra	Chua Aik Hwee Marcus, Zoological Reference Collection, Singapore
ZRC. 4.1068	Singapore	CTE-40	H37-TH	KX224526	M. ad.	Skull & skina	W	1916	Rapids below Chiengmai, N. Siam	Chua Aik Hwee Marcus, Zoological Reference Collection, Singapore
ZRC. 4.1067	Singapore	CTE-41	H38-TH	KX224527	M	skina	W	1916	Nr. Chiengmai, N. Siam, Thailand	Chua Aik Hwee Marcus, Zoological Reference Collection, Singapore
ZRC.4.1069	Singapore	CTE-42	H15-MA	KX224504	NA	skina	W	1891	Malacca, Malaysia	Chua Aik Hwee Marcus, Zoological Reference Collection, Singapore
NA	NA	CTE-8908	H39-ZOO	KX224528	M	Fresh tissue	captive	2008	Zoo Münster	Dr. G. Wibbelt, Leibniz Institute For Zoo and Wildlife Research, Berlin
NA	NA	CTE-2808	H40-VI	KX224529	M	Fresh tissue	captive	2008	Vietnam	Dr. C. Szentiks,Leibniz Institute For Zoo and Wildlife Research , Berlin
Catopuma badia Bay cat
Museum or Zoo ID	Museum	Sample No	mtDNA Haplotype		Sex	Source	Birth status	Year	Locale of origine	Origin contact
25534	Leiden	CBA-2	CBA-2	KX265094	W	tissue skulla	W	1901	Boven, Mahakkan river	Dr. Pepijn Kamminga, Nationaal Natuurhistorisch Museum Leiden
NMS.Z.2004.15.1	NA	CBA-3	CBA-3	KX265095	M	Fresh tissue	NA	2000	Soak village, Interior region, Sabah, Malaysia	Department of Natural Sciences, National Museums Scotland
NMS.Z.2004.15.2	NA	CBA-4	CBA-4	KX265096	F	Fresh tissue	NA	2000	Nabawan Village, Interior region, Sabah, Malaysia	Department of Natural Sciences, National Museums Scotland

## Sheet: Sheet3
Sample No
CTE-1
CTE-2
CTE-4
CTE-5
CTE-6
CTE-7
CTE-8
CTE-9
CTE-11
CTE-12
CTE-13
CTE-15
CTE-16
CTE-17
CTE-18
CTE-19
CTE-20
CTE-21
CTE-22
CTE-23
CTE-24
CTE-25
CTE-27
CTE-28
CTE-29
CTE-30
CTE-31
CTE-32
CTE-33
CTE-34
CTE-35
CTE-36
CTE-37
CTE-38
CTE-39
CTE-40
CTE-41
CTE-42
CTE-8908
CTE-2808
